# Supplementary material for: Construction of a reference genetic linkage map for carnation (Dianthus caryophyllus L.)
Source: BMC Genomics. 2013 Oct 26;14:734. doi: 10.1186/1471-2164-14-734 (PMC3870981; doi:10.1186/1471-2164-14-734)
Supplement: Additional file 1 — List of new SSR markers mapped onto 85P map. [file 1471-2164-14-734-S1.xlsx]

## Sheet: Sheet1
Additional file 1: List of new SSR markers mapped onto 85P map.
Linkage group	Marker name	Fluoresecent chemical labeled with forward primer	Target repeat motif	Total length of repeat motif (bp)	Forward primer sequences（5'→3'）1)	Reverse primer sequences（5'→3'）2)	Genotype of line 85-11	Accession No./Reference
85P_1	NES00696	M13R-Ned	CCA	21	caggaaacagctatgaccGGGGCCTCCCTACTTGTACT	gtttcttGTGCGAGATAGCGATCCACT	220/221	[16]
	CES0352	T7P-Fam	AATG	16	aatacgactcactataggCGAGGATAACCCTACCCACA	gtttcttACCAGGAATTTGGGACAACA	325/	FY383233
	GS1047	T7P-Fam	AC	32	aatacgactcactataggCTGGCAGGCAAGATGTTTTT	gtttcttATTCAATGCATGCCTCTTCC	196/	DH995710
	GS1551	T7P-Fam	GGGT	16	aatacgactcactataggAGTGTGGGTGATGCATGTGT	gtttcttTTTTGTCCCTCTCCAGCATT	216/	DH996764
	CES1791	M13R-Ned	GGT	18	caggaaacagctatgaccTTCCTTTGCTCATCCTCCTC	gtttcttGAAGGAGAGGTTTTCGGGAC	250/	FY395319
	CES0659	M13R-Ned	GGT	15	caggaaacagctatgaccAACAATTCCACTCACCCCAA	gtttcttTCGAAACCGCAGTAGACCTT	268/	FY386560
	NES00654	M13R-Ned	ATC	21	caggaaacagctatgaccGGGGACCAAATGAAAATGTG	gtttcttAGGATCGAAGAGCAGGAACA	265/	[16]
	GS0992	M13R-Ned	AC	42	caggaaacagctatgaccCAACAACCACCACCATTTGA	gtttcttAGCTTCTCCGGAGGAATGAG	203/	DH995372
	GS0739	M13F-Vic	AAC	15	tgtaaaacgacggccagtCCCGCTCATAGCAATCATTT	gtttcttTCAGAAGCTCGATGAAGACG	261/	DH997164
	GS1339	M13F-Vic	AG	74	tgtaaaacgacggccagtCGCCACACCAATTACTTCAA	gtttcttAAGCCAGTGTTTGGGAAATG	163/	DH997128
	NES00593	M13F-Vic	TTG	24	tgtaaaacgacggccagtTTGAGAAGCTCTCTTTCTCATGG	gtttcttCCCTACTTGTAAAGCCGTCG	274/	[16]
	NES00029	M13F-Vic	AC	24	tgtaaaacgacggccagtGGGATTCTCCCACAAATCAA	gtttcttTCAGTTCTACCCCTAGAAGAGAGA	128/	[16]
	GS0730	M13F-Vic	AAC	15	tgtaaaacgacggccagtAGTTAATGCAAGCCACACCC	gtttcttAGAAGCTCATCGGGGAAGAT	251/	DH997831
	NES00278	M13F-Vic	ATC	33	tgtaaaacgacggccagtAACTCAATCAAATTCACAACACAAA	gtttcttGAGGACGATGATGATGACGA	228/234	[16]
	NES00432	M13R-Ned	TGA	27	caggaaacagctatgaccGAGGACGATGATGATGACGA	gtttcttCTCAATCAAATTCACAACACAAA	231/237	[16]
	NES00664	T7P-Fam	ATG	21	aatacgactcactataggTTTTTGAAAACTCCGAACCG	gtttcttGGGGAACCCTATTTCACGTA	235/	[16]
	NES00155	M13F-Vic	CT	16	tgtaaaacgacggccagtTTGAGGAGGCAAACAAGAGG	gtttcttCGAAGTAGACTAGTACGAGTAGAGCA	229/	[16]
	CES1622	M13R-Ned	ACG	15	caggaaacagctatgaccAATGGTCGCCGCTCTTACTA	gtttcttGCGTCTTCCTCTTCATGCTC	387/	FY391244
	GS0668	M13R-Ned	ATC	27	caggaaacagctatgaccACGAAGAGGAAGAGCAGGTG	gtttcttAAGCTTCTTCCATCAATATCATCA	146/	DH995859
	NES00881	M13F-Vic	TAA	21	tgtaaaacgacggccagtATGAGCCGAGGCTTCAACTA	gtttcttTCCCATCCAAGATTGCTTTC	212/	[16]
	NES00793	T7P-Fam	TCA	21	aatacgactcactataggACCACCCAATTCAAAACCAA	gtttcttATTTTGAGCGAAACCGACAC	271/	[16]
	CES0203	M13R-Ned	AAG	15	caggaaacagctatgaccTCTTCTGATGAAGGCGGTCT	gtttcttAGAATTACCATCCTGCCCCT	242/	FY385566
	CES1188	FAM*	AAT	15	CTCCTCCCCGAATATCAACA	TCCTTTTGGTCTTTTGGTGC	184/	FY388888
	CES0074	M13F-Vic	AAG	15	tgtaaaacgacggccagtTTCCTCGTAAACCCAGTTGC	gtttcttCCCCTTGCTCAGATCTTCAC	223/	FY385360
	CES1867	M13F-Vic	GGC	18	tgtaaaacgacggccagtCCAACAACAACAACAATCGC	gtttcttTCCACCACACTCTCACCATC	287/	FY396613
	NES00031	T7P-Fam	AG	24	aatacgactcactataggGCCTGGTTTTTAGCGACAAG	gtttcttCAAGCACTTGGGAAGAAGGA	350/	[16]
	NES00675	M13R-Ned	CAA	21	caggaaacagctatgaccTTGCTTGGCCACAAATACAA	gtttcttTCAAAGGCTCATTAACTTTCCC	207/	[16]
	CES0881	M13R-Ned	AAT	15	caggaaacagctatgaccATCGACTTGGCAACCCATAG	gtttcttGTAGGGATGTCGTGCCTGTT	311/314	FY390381
	GS1487	M13R-Ned	AG	18	caggaaacagctatgaccCTAATGGGGAAACATGCACC	gtttcttAGCGTGCGCTCTATCTGATT	175/	DH997021
	GS1046	M13R-Ned	AC	44	caggaaacagctatgaccGAATTGGCGGGAATAACGTA	gtttcttCCACCTTAGCTCGCAGTTTC	282/283	DH997819
	GS0687	T7P-Fam	ATC	30	aatacgactcactataggGCTGAAAATCCATCTACTGGG	gtttcttGCAATCAAAACTGCAAAGCA	317/	DH997827
85P_2	CES0120	M13R-Ned	ATC	18	caggaaacagctatgaccTCTCTTCAAATTCACACCCAAA	gtttcttTTGTTGGGTCTTGGGTTTTC	186/	FY384712
	NES00139	T7P-Fam	AT	16	aatacgactcactataggTGATGATGAAAACTTTGCTTGG	gtttcttCACAAATTTTTGTTCACATGTTGTT	195/197	[16]
	NES00262	T7P-Fam	TCA	36	aatacgactcactataggCCTTTGTATCGATTGCTCCG	gtttcttAATGATCACCAACGACACGA	225/228	[16]
	GS1392	T7P-Fam	AG	22	aatacgactcactataggCGTACGTCCTTGCCTCATTT	GCACGAGTGGGAAAAAGGTA	240/248	DH997438
	NES00101	M13F-Vic	GT	18	tgtaaaacgacggccagtTAAGGCGACCCTTTTTCAGA	gtttcttGCGCTGAACACTCCCTACAT	256/	[16]
	CES0902	M13R-Ned	GGC	21	caggaaacagctatgaccATCCCAAAAATGCATACCCA	gtttcttTCGGATAACGTCGGAGATTC	261/	FY389701
	CES0566	M13F-Vic	GGC	15	tgtaaaacgacggccagtCCTCTCCCTTCCATTTCTCC	gtttcttTCTCACCGAAACAACGATGA	240/	FY385358
85P_3	NES00867	M13R-Ned	ATT	21	caggaaacagctatgaccTATGACCAGTTTCACCGCAG	gtttcttGGGGTACAAAATGGCAAGAA	304/	[16]
	NES00406	T7P-Fam	GAA	27	aatacgactcactataggTCCATGAGACAGGTGAAGGA	gtttcttCCTTCGGAGATTCTTCTCTTTG	186/	[16]
	GS1050	T7P-Fam	AC	30	aatacgactcactataggAGCGCAGAACCAGAAGTCAT	gtttcttGTCAAGGAGCAAGACCTTCG	283/	DH997821
	CES1344	M13F-Vic	GGT	21	tgtaaaacgacggccagtTATTCCACTGGAGACGGTCC	gtttcttGCTCTTCCAGAGTACACGGC	320/	FY390513
	CES0601	T7P-Fam	GGT	15	aatacgactcactataggGCCAACGTCATCCGTTACTT	gtttcttCTTGGCAGATTTGGAATCGT	332/	FY385883
	NES00765	M13R-Ned	GTC	21	caggaaacagctatgaccCTTTGGGGGATCACCATCTA	gtttcttAAGGCCCAAATTGGAGTACC	287/	[16]
	NES00858	M13R-Ned	TTG	21	caggaaacagctatgaccTTGAAAGCTTTTGCCTCGTT	gtttcttGGGGGATCCCAATTACTCTT	256/	[16]
	GS1233	T7P-Fam	AC	18	aatacgactcactataggAGGAGGAGGTGGAAGGTGAT	gtttcttTGATGATGATGTCTCTCTCCTCA	202/	DH997832
	GS0720	T7P-Fam	AAC	18	aatacgactcactataggTCGATCATTTGGGTTGTTGA	gtttcttAGCTGCCCACATCAAAATTC	244/	AB775712
	NES00341	M13F-Vic	TCT	30	tgtaaaacgacggccagtTCCCACGGTCACTTTCTACC	gtttcttGAACCCATGGATGATGAAGG	187/	[16]
	NES00112	T7P-Fam	TC	18	aatacgactcactataggTAAGCCCACAAACCCATTTC	gtttcttGGGGAAGCAATCCATTTTGT	249/	[16]
	GS0932	M13R-Ned	AAAG	16	caggaaacagctatgaccGCAGCGAAACAAGTCATCAA	gtttcttGCCGACAGATTCAACCAAGT	318/	DH997843
	NES00531	M13R-Ned	CTT	24	caggaaacagctatgaccAATCGTACTCCCCAAATCCC	gtttcttACAGAAGCGGAAGAAGCAAA	227/	[16]
	NES00351	M13R-Ned	TGT	30	caggaaacagctatgaccCAATTGATCTCGGGGCTAAG	gtttcttCAAACCCTGCAAAAACTCGT	295/	[16]
	NES00843	M13R-Ned	TTC	21	caggaaacagctatgaccAAAATGGCAGATTGGAGAAGC	gtttcttACCGTTGGGTAAGGAGAACC	169/	[16]
	CES0638	M13R-Ned	AAG	15	caggaaacagctatgaccTCATCTGGGAAATTGCAAAA	gtttcttAAGCTGCTTCATCTGCACAA	284/	FY386370
	CES1412	M13R-Ned	AAG	15	caggaaacagctatgaccGACAACGCTCGAAATTGGAT	gtttcttTGGTGGATGTTGTGATTGCT	283/	FY392589
	CES1317	M13R-Ned	AATT	16	caggaaacagctatgaccAATTCCACTTACAGGCGCAG	gtttcttTGTCGTCCCTGACGATGTTA	322/	FY391436
	CES2621	M13F-Vic	GGA	15	tgtaaaacgacggccagtCAAAGCTTCATGTCCTTCCTC	gtttcttTTGGCCCCAATATATGGCTA	126/	FY403859
	CES1196	M13R-Ned	AAT	15	caggaaacagctatgaccAAAATGAAACGACGTCACCC	gtttcttCCGAGTTGGAGAAGGAAATG	242/	FY388979
	NES00548	M13F-Vic	GTG	24	tgtaaaacgacggccagtGAAATTGAAAGCGCATAGCC	gtttcttTGAAAGCTTCCAACTTGGGT	245/	[16]
85P_4	GS1066	M13F-Vic	AC	22	tgtaaaacgacggccagtATCGATGTGGGAGAGATTGC	gtttcttGCAGGCAAATCCAGCATTAT	307/	DH997823
	CES1719	M13F-Vic	GGT	15	tgtaaaacgacggccagtGCGCGTGATTTATCTGGATT	gtttcttTACCAAGCCCCAAACAAAAG	248/	FY393030
	GS1376	M13R-Ned	AG	32	caggaaacagctatgaccTCTCATTCATTGGAATTGCG	gtttcttCCAATCACCTCACTGGATCG	290/	DH997376
	CES1565	T7P-Fam	AATT	16	aatacgactcactataggTTTGACGTCATTTTCACATCG	gtttcttATTTTGGTCATTTGGGTGGA	313/	FY393024
	CES2358	M13F-Vic	ATC	18	tgtaaaacgacggccagtCGAGGAAAGAAACGACAGTTG	gtttcttAACAACTGCACCAGAAACCC	140/	FY402859
	CES0230	T7P-Fam	AAG	24	aatacgactcactataggTGGTGGTGATGATGAGAGGA	gtttcttTCTCAACAACACGTGCAACA	165/	FY386441
	GS0209	Vic*	AC	30	TCAGTTCACTTCAGCAAAGCA	CAACAATCCACACGCGATAG	140/	DH998304
	CES2086	M13F-Vic	AAC	15	tgtaaaacgacggccagtCTCGACTCGTCAGTGGTTGA	gtttcttCAAGGGAATCGAGAGAACGA	217/	FY394313
	GS1364	M13R-Ned	AG	58	caggaaacagctatgaccTGACCGGAGAGAGGTACGTT	gtttcttGGGTAAGGTTGTGATGACGG	314/	DH997306
	GS1534	M13F-Vic	AT	20	tgtaaaacgacggccagtCCTTGGCTTCTTCACACACA	gtttcttGTGGATCAATCTGGACCGTT	204/	DH997817
	GS1247	M13R-Ned	AC	22	caggaaacagctatgaccAGCCTCCCTAGGTGACCAGT	gtttcttCTTGTGAAATCCCTGCCAAT	268/	DH997828
	GS0671	M13R-Ned	ATC	18	caggaaacagctatgaccGATACGCTCCTCTTTGTCGC	gtttcttCACGGGTTAAAACCCTGAAA	285/	DH997824
	GS1463	M13R-Ned	AG	16	caggaaacagctatgaccGGAGGGGGAATGATGATTTT	gtttcttGCTTTGACCAAGTTTGACCC	240/243	DH997833
	CES2253	T7P-Fam	AAG	15	aatacgactcactataggGACTCCACGAAACAGCAGAA	gtttcttCGATGTCGATCGGAAGATTT	221/	FY397669
	GS1258	M13F-Vic	AC	22	tgtaaaacgacggccagtTGTCCTCTGAATTCGCACAG	gtttcttTTGGGTCCGGATACAACATT	297/	DH997830
	NES00565	T7P-Fam	TCT	24	aatacgactcactataggGGAGTTTCCTTCCCCATTGT	gtttcttGTCGATGATGACGACGATGA	236/	[16]
	CES2448	M13F-Vic	GGGT	20	tgtaaaacgacggccagtGCGATTATGGTTCGTTGCTT	gtttcttGAATCATTTGAACCGACGCT	312/	FY401898
	NES00050	M13F-Vic	TC	22	tgtaaaacgacggccagtATTCCGCGTCAATTTTTCTG	gtttcttCCAACATACAACAAAAGGGTGA	187/	[16]
85P_5	NES00663	M13R-Ned	ATG	21	caggaaacagctatgaccCGGCGAGTAGCTTGTGGTAT	gtttcttTTTGCGATACAATCCTTCCA	226/	[16]
	NES00058	T7P-Fam	AC	20	aatacgactcactataggTCGCCAAGTAAAGTTGGGAC	gtttcttCAAGCCACAGAGAGTACGCA	236/	[16]
	GS0706	M13F-Vic	AAC	15	tgtaaaacgacggccagtTTGCTCATGAATGGTACGGA	gtttcttCGGTTGAAGAGGTGAATGGT	222/	DH997820
	CES2400	M13F-Vic	AAG	15	tgtaaaacgacggccagtATTCAGCGGTTTCTGCATTT	gtttcttGCCATTGAAATTCCTCCGTA	150/	FY402622
	CES0774	M13R-Ned	AAG	15	caggaaacagctatgaccTCTGCCTTCTCCTTCATTTCA	gtttcttCCATTTTCATCAACCCTAGCA	325/	FY390119
	NES00478	T7P-Fam	AAG	24	aatacgactcactataggAACCCTAGCATCTCCAGCAA	gtttcttGGTCAAATTTGCAGTTTCAGG	201/	[16]
	NES00893	M13F-Vic	TAT	21	tgtaaaacgacggccagtGGGAGAGCATGATCTTCTTG	gtttcttCCTCACAAATGCGATTTCAA	275/	[16]
	NES00464	M13F-Vic	TAA	27	tgtaaaacgacggccagtTGCCAAGTGATAATATTGAAGGAA	gtttcttCAAAAATAACAATCGACCGACA	257/	[16]
	GS0677	M13R-Ned	ATC	24	caggaaacagctatgaccCGGAAGGATGTGAGAGCAAT	gtttcttCGTCTGGTCCCAATACCTTT	325/	DH995919
	GS0877	M13F-Vic	GGA	21	tgtaaaacgacggccagtGGCTCGACACGTGGATTACT	gtttcttCACACAACAATGAGAGGCCTTA	179/	DH996147
	GS1418	M13R-Ned	AG	34	caggaaacagctatgaccTTTCGGAATCAAAAGCATCC	gtttcttCGACGTGTCGTTGTTACTGG	292/	DH997838
	NES00326	M13F-Vic	GAT	30	tgtaaaacgacggccagtCGACGATCAAATTCGTTCAA	gtttcttGGGGGTTGAAAACCTGTAATG	258/	[16]
	NES00181	T7P-Fam	TA	16	aatacgactcactataggGCCTGAAAAAAGTGGGTTTT	gtttcttTGTAAACAACATTAGGATAT	298/299	[16]
	NES00141	M13R-Ned	AT	16	caggaaacagctatgaccGTTCGTTGTTACGAGGCCAT	gtttcttCCTTTTCTCTCAAATTGGAGTAGTTT	220/	[16]
85P_6	CES1325	M13R-Ned	GGA	15	caggaaacagctatgaccGGTGATGTTTCCTCCCTCAA	gtttcttCTTGTGTCCCTTAAACCCCA	328/	FY391236
	NES00745	T7P-Fam	GAT	21	aatacgactcactataggTAATCTCCGCTCTTGTCGGT	gtttcttCCAGGTCTAGGGTTTCCTCC	227/	[16]
	CES1593	T7P-Fam	AGC	15	aatacgactcactataggCACCCCACTTTAGTCTCCCA	gtttcttGGAGTCTCATGACAGACGCA	312/314	FY390787
	NES00227	M13F-Vic	TAC	42	tgtaaaacgacggccagtCTCACCACAACCGTCACAAC	gtttcttGGCACAATCCCATTATTAGCA	260/266	[16]
	GS1039	M13F-Vic	AC	24	tgtaaaacgacggccagtAATGTGCCTGGAGGACAAAC	gtttcttCGAACCAAATTGGGTGTTTC	257/273	DH995653
	CES1044	M13F-Vic	AAAG	16	tgtaaaacgacggccagtTGCTAACACCCTCCTCCATC	gtttcttGCAATTGAGCAAACTATTACGG	299/	FY389936
	NES00012	M13R-Ned	TG	64	caggaaacagctatgaccTCGTCGTGTATCTGCAATCTG	gtttcttGGATTTTGGTGCCTAAGGGT	254/	[16]
	NES00231	M13R-Ned	AAC	39	caggaaacagctatgaccGAACATCAGCAGCATCACAAA	gtttcttGTCCCTGAAGTCTCGACAGC	240/	[16]
	CES0176	T7P-Fam	GGC	15	aatacgactcactataggTCGTACCCAAGGCTTCGAC	gtttcttTTTTTCCCCAGTGTTTCTCG	155/	FY383709
	NES00371	M13F-Vic	AGA	27	tgtaaaacgacggccagtTTTGTTGGTTGCGGTTGTTA	gtttcttCGCATCTTCATCCATCATCA	201/	[16]
	CES2367	M13R-Ned	ACG	18	caggaaacagctatgaccCGGCGGTGTATCTTCTGACT	gtttcttAAGCTCCCATGATCCAGTTG	176/	FY404161
85P_7	NES00258	M13R-Ned	CTT	36	caggaaacagctatgaccTTGGAGGACAAACTCATCCC	gtttcttGGGGGAAAGGAAGGAATAGA	280/	[16]
	NES00553	T7P-Fam	TAG	24	aatacgactcactataggTCCACATCCACATGATCCAC	gtttcttATTGGATGGATGGATTGACG	189/	[16]
	CES2599	T7P-Fam	AAC	15	aatacgactcactataggTCTCACCCACAACCAAATCA	gtttcttGGAATTGACGATGGCAAAGT	296/	FY403275
	GS1340	M13R-Ned	AG	18	caggaaacagctatgaccGCCAAACCAACGATCTCATAA	gtttcttCGTCCTGACAACAAGGATCA	325/	DH997143
	NES00833	M13F-Vic	TTC	21	tgtaaaacgacggccagtGGGGAGTTGAACATGTTTTCTT	gtttcttAGGTGTGATGGTTTTCGGAG	195/	[16]
	NES00724	T7P-Fam	GAA	21	aatacgactcactataggCAAATCTCGGCTCGTAAAGC	gtttcttACAACAACAACAACAACGGG	213/218	[16]
	NES00629	M13F-Vic	ACA	21	tgtaaaacgacggccagtCAGCATTCGCTCAAATCAAA	gtttcttCACCGATAGCGATTCTCCTC	254/	[16]
	NES00766	T7P-Fam	GTG	21	aatacgactcactataggGGAGAGGCCTGAGGAGACTT	gtttcttCCTACAAACAACCATGGCATC	207/	[16]
	NES00889	T7P-Fam	TAT	21	aatacgactcactataggCGATGGACGAGAAAACCAAT	gtttcttTCGTAATTAACGTAATCTTGAGACG	205/	[16]
	GS1288	M13F-Vic	AC	16	tgtaaaacgacggccagtGTAGAAGGGGAGGATGGAGG	gtttcttAAATTCCCAATCCGATACCC	270/	DH996817
	GS0601	M13F-Vic	ATC	21	tgtaaaacgacggccagtAAGGTGCTGCGGATGATTAC	gtttcttCACCACCTCACCATTCTCCT	146/	DH995465
	GS1383	T7P-Fam	AG	32	aatacgactcactataggTGAACAAAACAAATAAGCATCCA	gtttcttTTGTGCTTATCGACATGTGTG	322/	DH997835
	GS1470	T7P-Fam	AG	18	aatacgactcactataggAGAAGCATGATCGTTGCAGA	gtttcttTCGCATATTCTCTCTCTTCCTCTT	119/	DH997454
	GS0966	T7P-Fam	AATG	92	aatacgactcactataggGCTTGGGTGTGACTGTTTCTC	gtttcttCACGAGAGTATTTGACCATTTTTG	294/	DH997825
	NES00187	T7P-Fam	TC	16	aatacgactcactataggCCGTCACCATTTACCCTCAC	gtttcttGGGGGTAACACAAAGAAGAAA	250/254	[16]
85P_8	NES00480	M13R-Ned	AAG	24	caggaaacagctatgaccGGGGATCATTCATCAATATTTCA	gtttcttGGTGAAGAGCGAATCCAAAC	189/	[16]
	NES00842	M13F-Vic	TTC	21	tgtaaaacgacggccagtTCAATTGATGATGTTTGTAATTTATCT	gtttcttAAATTGGGTACTCCCAGCG	179/	[16]
	GS0341	M13F-Vic	AAAC	24	tgtaaaacgacggccagtTGTGTGTGTGTGTGTGTGGG	gtttcttTGCAAAACTTAGGAATATAAATGAAA	116/	DH999234
	GS1029	T7P-Fam	AC	20	aatacgactcactataggAAGCTTATGTGTCTGATGGGG	gtttcttTGTCATTAGCGGAAAGCAAA	139/	DH995591
	GS1448	M13R-Ned	AG	32	caggaaacagctatgaccTTGGGGCACTATTTACGAGG	gtttcttGATGATAAATGGGAAGTTACAACA	281/	DH997841
	CES2652	M13F-Vic	ACT	15	tgtaaaacgacggccagtCGAAATCACCCAAAACCATT	gtttcttCAAAGGATGCCGCCTTATTA	365/	FY404460
	NES00759	M13R-Ned	GGT	21	caggaaacagctatgaccTTTAGGGAGGATTTCAGCGA	gtttcttAACAATCCTCACTTGGAGGC	195/	[16]
	CES1914	M13F-Vic	GGC	15	tgtaaaacgacggccagtGGAGAAGCAGTGGAACTTGC	gtttcttTCGAAAGCGAAATCCAAAAC	226/	FY395432
	GS1349	M13R-Ned	AG	16	caggaaacagctatgaccCGCTTAGGGGTTGTGTTTGT	gtttcttCCCTCAGACGTCACCTCTCT	243/	DH997708
	CES1119	T7P-Fam	GGC	15	aatacgactcactataggTTTCCGGAGGATGTTATTCG	gtttcttTATCCCACCACCTTTCTCCA	169/	FY387571
	NES00306	M13R-Ned	ATC	30	caggaaacagctatgaccTCAATTCAATTCAAGTCCTCCA	gtttcttAGGAAGGAGAAGGGTCAACG	267/	[16]
	NES00559	T7P-Fam	TCA	24	aatacgactcactataggAAAGAGCAGAAAACCGTGGA	gtttcttACCCTGTTTATGTTCGACGC	236/	[16]
	NES00309	M13R-Ned	ATG	30	caggaaacagctatgaccGTCAACAATGGCGGGTTTAG	gtttcttTCAATTCAATTCAAGTCCTCCA	258/	[16]
	GS0963	T7P-Fam	AATC	16	aatacgactcactataggTGATGATATGCAGGAACCCA	gtttcttCTTTCCCAAATTCCGAAACA	302/	DH995814
	CES1388	Ned*	AAT	15	GCTGCAGGAATACAGAGGGT	ACGCGATCATAAACTTTGGC	280/	FY390852
	GS0662	M13R-Ned	ATC	27	caggaaacagctatgaccATCAAAGCGAACATCGAAGG	gtttcttCATCTCAACCAAACACACACCT	208/	DH995805
	NES00515	M13F-Vic	CAA	24	tgtaaaacgacggccagtTCCAAGGATTCACTCATGGC	gtttcttAATGCGAGTAATGGCCTTGT	207/	[16]
	NES00737	M13F-Vic	GAG	21	tgtaaaacgacggccagtAGACCCTACCACATCCCACA	gtttcttTTTCGCTTCTTCATCGTCCT	197/	[16]
85P_9	GS0765	T7P-Fam	AAG	15	aatacgactcactataggGTGTGGTTTTGCAGTGCCTA	gtttcttCAATCCAGGTCAGCAATCAA	300/305	DH997175
	GS1406	M13R-Ned	AG	30	caggaaacagctatgaccTCCCTTCTTCGCTCTCATGT	gtttcttTCCAATCACACTGAACTCCG	253/265	DH997836
	NES00308	M13F-Vic	ATG	30	tgtaaaacgacggccagtCCGACTCGTTCTTCCTTGAA	gtttcttAAGCTTATTGAAGTTCAGAATCAAA	188/208	[16]
	NES00878	M13F-Vic	TAA	21	tgtaaaacgacggccagtAACGATAATCAAAGAGTTAAAACATCA	gtttcttCGACGATGAGTTACCCGTTC	174/	[16]
	GS0842	M13R-Ned	ATC	15	caggaaacagctatgaccGCGGTTGTTAAGGTGATGGT	gtttcttAGATTATCCCGCCCGTAAAC	282/	DH996760
	CES2423	M13R-Ned	GGT	15	caggaaacagctatgaccGGACGAATTGGGAGACTTCA	gtttcttCTTCCACCAACATAACTCCCA	244/	FY404598
	NES00382	T7P-Fam	ATG	27	aatacgactcactataggCGGACTCAAATCCCTGAAAA	gtttcttTAGCCAAATGGATCAAAGGC	237/	[16]
	NES00420	M13R-Ned	TCA	27	caggaaacagctatgaccAACAACCCGTGAACATCACC	gtttcttGCAGATTGCAATTCCTCCAT	256/	[16]
	NES00526	T7P-Fam	CTA	24	aatacgactcactataggGGGTCGACAAAGCTCAGAGT	gtttcttAAGTCAATAACATCACTGGGCA	163/172	[16]
	GS1101	T7P-Fam	AC	20	aatacgactcactataggAGCTGATTCTGGGATGCTGT	gtttcttTTTTCCGTTTTCGTCCTACG	123/	DH996141
	NES00366	M13R-Ned	AAC	27	caggaaacagctatgaccCAACCGAACAACAACAATGC	gtttcttTTATACGCAGGGACGAAACC	212/215	[16]
	NES00580	T7P-Fam	TGT	24	aatacgactcactataggTTATACGCAGGGACGAAACC	gtttcttCAACCGAACAACAACAATGC	218/221	[16]
	NES00614	M13F-Vic	AAG	21	tgtaaaacgacggccagtGAGAGCATTTGCAGGGTAGC	gtttcttGGAAGCTCATTTCAAGGTCG	207/210	[16]
	CES0711	T7P-Fam	AAG	27	aatacgactcactataggGAGAGCATTTGCAGGGTAGC	gtttcttGGATGCTGCTCTGTGTACGA	294/297	FY390052
	NES00673	T7P-Fam	CAA	21	aatacgactcactataggGACAGCAATGTTATCCGCAA	gtttcttCTTCTTCTTCGTCTTCATCTTCTAC	249/	[16]
	NES00127	T7P-Fam	AG	16	aatacgactcactataggATGAGAGTGCTTGGTTTGCC	gtttcttGAGTGAGGCGTGTACCTCGT	184/	[16]
85P_10	CES0831	M13R-Ned	AAC	15	caggaaacagctatgaccTCGAAATGAGCGACAACAAC	gtttcttGCGTCTCCGGGTCTTATGTA	307/310	FY387180
	NES00847	T7P-Fam	TTG	21	aatacgactcactataggTGACAAATTTGCCCTCACAA	gtttcttCCTCCTTCACTCAACCCTCA	252/262	[16]
	NES00337	T7P-Fam	TCA	30	aatacgactcactataggCCCCCAAATCAATCATCAAA	gtttcttCGAGCATTGAGTTCCTTGGT	264/	[16]
	CES1444	M13R-Ned	AAC	21	caggaaacagctatgaccTACCACCCCAAAACAACCAT	gtttcttGAGAGGAGGGACATGCTCAG	255/258	FY391513
	GS1265	M13R-Ned	AC	22	caggaaacagctatgaccACTCCACAAGGAAGGCACAT	gtttcttAGAAGCTCCCACCAACACAC	112/126	DH996329
	NES00632	M13F-Vic	ACC	21	tgtaaaacgacggccagtTCACCTCCCAAACACTTTCC	gtttcttGTGGCAAAAATTGACGGAGT	244/250	[16]
	CES2036	M13R-Ned	AAAT	16	caggaaacagctatgaccCCCACTTTCATTTCATCCTCA	gtttcttGACCTGGTGGATAAACGCAT	285/	FY394176
	CES1825	M13F-Vic	GGA	15	tgtaaaacgacggccagtCTCCTCACCAAAACCACCAC	gtttcttCGAGCAAAATCGTCTCCTTC	270/276	FY395650
	GS1454	M13R-Ned	AG	16	caggaaacagctatgaccCACACACACACACACAACATGA	gtttcttTTGTCGGTGGATTGAGTTGA	132/	DH996582
	CES2630	M13R-Ned	GGC	15	caggaaacagctatgaccTCAGCAACCATGTCTTCTCG	gtttcttCGTCGTTCATCGAACTCTGA	279/	FY404024
	NES00690	M13R-Ned	CAC	21	caggaaacagctatgaccACACTCCCTCAAAACACCCA	gtttcttACCGTAGAAGACGGGTGAGA	217/	[16]
	NES00594	M13R-Ned	TTG	24	caggaaacagctatgaccAGCTCCTCACTGTTCCTCCA	gtttcttGACGAGAAAGAAGCCGAGAA	201/	[16]
	CES1792	T7P-Fam	GGA	18	aatacgactcactataggGTCAACGTCGAGGACGATTT	gtttcttTCTCTGCTCAGACGACATGG	211/	FY395406
	GS0967	M13F-Vic	AATG	32	tgtaaaacgacggccagtGCTGTTTTAGGATTTCTCTCGC	gtttcttGCGCATTTAGAATGAAATCG	296/	DH997732
	NES00865	T7P-Fam	ATA	21	aatacgactcactataggGAAGAACTGCTGCAAAACCA	gtttcttGTTCGTCGGAGGGTAAGACA	176/	[16]
	NES00891	M13R-Ned	TAT	21	caggaaacagctatgaccGAAGGTGGCAAAATCTGGTC	gtttcttCATGTCGGAAACCAACTGAA	286/	[16]
	NES00864	M13R-Ned	ATA	21	caggaaacagctatgaccGAACTGCTGCAAAACCAAGA	gtttcttTGTTGTTAACGGCGAAATGA	234/	[16]
	NES00863	M13F-Vic	ATA	21	tgtaaaacgacggccagtGGAGTCCCAAATATCGGGTT	gtttcttGGGTAAGACAGGAGGAAGCC	264/	[16]
	NES00729	M13R-Ned	GAA	21	caggaaacagctatgaccAAGAAGAGCGTTCCCATGAA	gtttcttTCATTGCTCATCTTCGCAAC	232/	[16]
	CES0552	T7P-Fam	AAT	15	aatacgactcactataggGCACGAGGATAATCAGTGAGG	gtttcttTCACCATGATCACCCATAACA	207/	FY384976
	NES00497	M13F-Vic	AGT	24	tgtaaaacgacggccagtTGTTAACTTGTTCCCGTCCC	gtttcttCTCCGACTCGCTCAGAACTC	202/	[16]
	NES00210	M13R-Ned	TGT	48	caggaaacagctatgaccTGGGTGTCAAACATCCTTCA	gtttcttACGACATTCAAACGGAGGAG	331/	[16]
85P_11	NES00219	M13R-Ned	AAC	42	caggaaacagctatgaccCGTCTTCCACCCTTCTTCTTC	gtttcttTTCGTCTTTCGACAGCAGTG	209/	[16]
	CES0387	M13R-Ned	AAAC	16	caggaaacagctatgaccTGGCATGAAAATCGCTGTTA	gtttcttTGCCTTTGCTTTCAACTCCT	241/	FY385974
	CES0173	M13R-Ned	ATC	15	caggaaacagctatgaccACCCTCTCACCTTCAACACC	gtttcttCATGTTTCCCCATTTTACGG	236/239	FY383616
	GS0561	T7P-Fam	AAG	48	aatacgactcactataggATGTTGCACGACAACGACAT	gtttcttCACCCATAAATGAAAAAGCCA	291/	DH997840
	NES00157	T7P-Fam	CT	16	aatacgactcactataggGGGGGACCACTTTCATCAT	gtttcttAAGATATAAGAAGAGTGGAGGAGTATG	132/	[16]
	CES2475	M13F-Vic	GGA	18	tgtaaaacgacggccagtCTTTTGGTGAAATTTGGCGT	gtttcttGCTGAGGATCGTCGCTAATC	297/	FY403529
	NES00876	M13R-Ned	TAA	21	caggaaacagctatgaccGCTTGTAGAAGTTATGGAGGTGG	gtttcttTGCATGAATTGACAAAACAGA	250/	[16]
	NES00485	M13F-Vic	ACA	24	tgtaaaacgacggccagtCGGGTTTTCGAAATTTTTCTAGT	gtttcttTTTGTAGAAATTTTGGGTGATGA	276/	[16]
	GS0563	M13R-Ned	AAT	18	caggaaacagctatgaccAGATCTCAGCCGTCCATCAT	gtttcttTTGTACACGTCATCCTCCGA	165/	DH997818
	NES00621	M13R-Ned	AAG	21	caggaaacagctatgaccAATATTCGTCAGCCACCACA	gtttcttTGTCTGAATGTCACCTTCGC	263/	[16]
85P_12	NES00383	M13F-Vic	ATG	27	tgtaaaacgacggccagtTCGTAGTCGCTTCGATTCAA	gtttcttCCACGCTAAAATCATCGACC	408/	[16]
	GS0588	T7P-Fam	ATC	24	aatacgactcactataggCCACGCTAAAATCATCGACC	gtttcttTCAAAATCAAAACCCCCAAA	306/	DH995389
	NES00384	M13R-Ned	ATG	27	caggaaacagctatgaccTGAGCAAACTGAACTGGTCG	gtttcttATCAAAAGGGAGAGGGAGGA	278/	[16]
	NES00868	T7P-Fam	ATT	21	aatacgactcactataggAATTACTGTTTTGCCCCTGC	gtttcttCCTCCCTCATCTTCCCTTTC	273/	[16]
	CES0041	M13R-Ned	AAT	18	caggaaacagctatgaccGGTCCGCTGTTCTGTTTGAT	gtttcttCAACAGCAAAAACACTCCCA	240/	FY385622
	NES00204	M13R-Ned	CAA	51	caggaaacagctatgaccTGGTTTAGGGTTTGCTTTGC	gtttcttTCCATTTGTCCCTCGTTTCT	235/	[16]
	NES00205	T7P-Fam	GTT	51	aatacgactcactataggTCCATTTGTCCCTCGTTTCT	gtttcttAATCAATGTGTCACCGGGTT	287/	[16]
	GS1474	M13F-Vic	AG	16	tgtaaaacgacggccagtATTCCAGCAACAAACCGAGT	gtttcttTTCAAACGTCAACGAACTGC	181/	DH997837
	GS0858	T7P-Fam	ATC	15	aatacgactcactataggTGCTTGAAGAGTGTCAAAGGG	gtttcttTGCAATTTCCTCTCTCGTCA	180/	DH997822
	CES2445	T7P-Fam	AGC	21	aatacgactcactataggGTCTCTCTGACGCCGATCTC	gtttcttCTGGGCCACACTCACATTC	298/	FY404327
	NES00688	T7P-Fam	CAC	21	aatacgactcactataggTCGCCATCAAAGTGAGTGAG	gtttcttCGTTTTCGAGCTTTTTGGAG	273/	[16]
	CES2146	M13R-Ned	GGT	15	caggaaacagctatgaccAAAACGCCACTGTTACCGAG	gtttcttGCTTTCTTCCCCCATTCTTC	389/	FY395454
	GS0938	M13R-Ned	AAAT	20	caggaaacagctatgaccCCTTGACAATCCTGCTGCTT	gtttcttGGAGCCCATAAGTTGGATGA	270/	DH997826
	NES00719	M13F-Vic	CTT	21	tgtaaaacgacggccagtGCGTGGTTTCCAACCTAAAA	gtttcttGTGTAGGCGATGAGGTGGAT	193/	[16]
	CES1227	T7P-Fam	GGA	15	aatacgactcactataggCAATTACACATACGGTGGCG	gtttcttAGCTAATGTCAGAGGCGGAA	203/	FY389622
	NES00257	M13F-Vic	CAT	36	tgtaaaacgacggccagtCGTCTCCGTTCTAACAAGCC	gtttcttCGGTCTTGCTTGACCTTCTC	263/	[16]
	CES1421	T7P-Fam	AGC	15	aatacgactcactataggCGACGACGACATGTACAACC	gtttcttACAGCAAACCTTTCACCACC	294/	FY393006
	CES0938	M13F-Vic	AAT	18	tgtaaaacgacggccagtTGAATTTTTACCAAAAAGGAAACA	gtttcttGATATTTGCGTGACGTGTGG	220/	FY387946
	CES0019	M13R-Ned	ATC	21	caggaaacagctatgaccCGTCTCCGTTCTAACAAGCC	gtttcttCGGTCTTGCTTGACCTTCTC	264/	FY384795
85P_13	NES00233	M13F-Vic	AAC	39	tgtaaaacgacggccagtTCACCAAATACCAAAAGAACCC	gtttcttACTTGGCGAGTTGCTTCATT	171/	[16]
	NES00161	M13F-Vic	GA	16	tgtaaaacgacggccagtCAAATTGCAGGAGGATGAGG	gtttcttCGCAAAAATATAGGCTCCCA	238/	[16]
	NES00712	T7P-Fam	CTG	21	aatacgactcactataggTAAATCGATTCGCTTGCTCC	gtttcttACAAGACAAAAATGGCGGAC	248/	[16]
	NES00753	M13R-Ned	GCA	21	caggaaacagctatgaccCAGAAGGTGCAATCAAACGA	gtttcttATCAAGAGCTTCTTCGACGG	209/	[16]
	GS0700	M13F-Vic	ATC	24	tgtaaaacgacggccagtCGGAATCGATTGATACGAGC	gtttcttAGCAATTACAAGCCTGCACC	326/	DH997834
	GS1332	T7P-Fam	AG	16	aatacgactcactataggGCCATTGGAACAATCTTTCG	gtttcttGATCATCTCCCGCTCTCTTG	178/	DH997078
	NES00147	M13R-Ned	AT	16	caggaaacagctatgaccGAAGTAATTGTTGCACTATTAGGGA	gtttcttGAAAACTTGGCATCTTTTGAA	192/194	[16]
	CES0045	T7P-Fam	AAT	18	aatacgactcactataggGTGTGTGCAGTTTCAATGGC	gtttcttGCAAGTTCTTCAACGAAGGC	292/	FY386574
	CES0583	M13F-Vic	ACT	15	tgtaaaacgacggccagtGGGCCAGCCATATACTTGAA	gtttcttCAAGACCAAAGGCAGAGAGG	356/	FY385599
	NES00788	M13F-Vic	TCA	21	tgtaaaacgacggccagtCCAAACTCATCACTGCTGGA	gtttcttAAGACACCTCCGATGACGAC	211/	[16]
	GS0584	M13R-Ned	ATC	24	caggaaacagctatgaccTGACAAGACGAAAGGCAGTG	gtttcttTTAGTCACAGACAGGTGGCG	146/	DH995373
85P_14-1	GS1449	T7P-Fam	AG	30	aatacgactcactataggTGGGTGGGTCTGTTAAATCC	gtttcttGGTTGGAGGGTGAGTCCATA	307/	DH997842
	GS0927	T7P-Fam	AAAG	16	aatacgactcactataggGCTTCGTGATTTAAGCCAGC	gtttcttAGAGGTGTGTCTGTGCAACG	247/	DH997019
	CES2590	M13F-Vic	AAG	15	tgtaaaacgacggccagtACGAGAAATACATGCCCCAG	gtttcttGGATATGATGGGCATATCGG	240/	FY403096
	NES00598	T7P-Fam	ATA	24	aatacgactcactataggAGGGAGCAACAACATTGGAC	gtttcttTCGGGAACAAATCGATCAAG	245/274	[16]
85P_14-2	NES00201	M13R-Ned	GTT	60	caggaaacagctatgaccTACTTTCTTCTCGTCGGTGG	gtttcttCCATGGAATTTCAATAGCGA	209/	[16]
	NES00327	M13R-Ned	GAT	30	caggaaacagctatgaccTCGAGATTGGCTTCCTCAGT	gtttcttTCGTTACACGCTCATTACTCG	210/	[16]
	NES00238	T7P-Fam	CAT	39	aatacgactcactataggACACGCTCATTACTCGATCC	gtttcttTCGAGATTGGCTTCCTCAGT	204/	[16]
	NES00375	M13R-Ned	AGT	27	caggaaacagctatgaccGATGACAATAAATTAGGATGAAGAGA	gtttcttAGTTGGAGTTTGTTCGGGTG	252/	[16]
	NES00496	T7P-Fam	AGT	24	aatacgactcactataggCCGTTGTAATAAATCAAACACGA	gtttcttTACAGTGGCGTCTGCATTCT	222/	[16]
85P_15-1	NES00461	M13F-Vic	ATA	27	tgtaaaacgacggccagtGATCCACACGTACGAACCCT	gtttcttACCTTTCGGCTGTATGATCC	237/247	[16]
	CES2377	T7P-Fam	AATC	16	aatacgactcactataggCCTAACTAACCTCCGCTCCC	gtttcttTGTGCTTCCCTCCCAATATC	367/384	FY402705
	NES00358	T7P-Fam	AAT	30	aatacgactcactataggGGTTCAAGTCGGGTCGATTA	gtttcttTTTCTTCAATCATTATCTCCTTTCC	185/188	[16]
	GS1253	M13R-Ned	AC	22	caggaaacagctatgaccGTTTAGGGGTACGGCTGTGA	gtttcttCTAGCCAAAAAGACACCCCC	169/173	DH997829
	CES1319	T7P-Fam	AAG	15	aatacgactcactataggTTCCATGGCACTTCTCCTCT	gtttcttGAAGGTTTTGTGGGGGTTTT	146/150	FY390427
	CES1006	M13R-Ned	AAAG	16	caggaaacagctatgaccCCCCCTCTTTTCTCTCTCTCA	gtttcttTTGAAATTGAATTGGGGGAA	133/136	FY387515
	NES00834	M13R-Ned	TTC	21	caggaaacagctatgaccGGGGCAACCTACAACAACAT	gtttcttTCGAGTTTCGAGACGAACAA	256/269	[16]
	CES0676	M13F-Vic	GGA	21	tgtaaaacgacggccagtATTGCTGCCATTAATCCTGG	gtttcttCGGAGGCAAACTGCTAAAAC	201/202	FY386053
85P_15-2	GS0930	T7P-Fam	AAAG	16	aatacgactcactataggAGAGGAACCCCCACATCTCT	gtttcttGTGGGTTAAGAAAGGCCACA	223/239	DH997839
	CES1322	M13F-Vic	GGA	15	tgtaaaacgacggccagtGTAGGGTGAAGTGAGGCAGG	gtttcttCCTGAACGGTCTCTTTAGCG	238/	FY390832
	NES00367	T7P-Fam	AAC	27	aatacgactcactataggGGAAACAAAATGGGTGTGCT	gtttcttCCAAGGGGCATATGTGTTTT	273/	[16]
	GS0239	Vic*	AT	28	ggccggaaaaattggtatct	aacacaaatagtaatcatcattcaaca	277/	DH998977
1) Lower-case letters represent tail sequence.
2) Lower-case letters (gtttctt) represent pigtail sequence.
*Direct fluorescent primer method described by Yagi et al. [15].
