# Supplementary material for: Construction of a reference genetic linkage map for carnation (Dianthus caryophyllus L.)
Source: BMC Genomics. 2013 Oct 26;14:734. doi: 10.1186/1471-2164-14-734 (PMC3870981; doi:10.1186/1471-2164-14-734)
Supplement: Additional file 2 — List of new SSR markers only mapped onto NP map. [file 1471-2164-14-734-S2.xlsx]

## Sheet: Sheet1
Additional file 2: List of new SSR markers only mapped onto NP map.
Linkage group	Marker name	Fluoresecent chemical labeled with forward primer	Target repeat motif	Total length of repeat motif (bp)	Forward primer sequences（5'→3'）1)	Reverse primer sequences（5'→3'）2)	Genotype of line 85-11	Accession No./Reference
NP_1	GS0187	M13F-Vic	ATC	33	tgtaaaacgacggccagtCGGTGAGTTTTGATGATGTTG	CTCTCGTACCCTGCACATGA	109/118	DH999451
	GS0355	Fam	AC	20	CTGGAATCTCAATCTTGGTGG	TGCATAAGCTTGTACGGAAATG	153/	DH999074
	GS0385	Vic	AG	34	CATTAGACATATTTGATTTAGGGTTTT	AAACCAAGTTGACTTTCATTTAGGA	133/	DH999366
	MS-DCDIA30	ViC	TA	15	CACTGACGACACAGCTGATGT	gtttcttACTCGTCCAAACACAAACGAC	169/	[19]
	GS0452	M13F-Vic	AAAT	16	tgtaaaacgacggccagtCGGAGTATTAAATATGGGTCAGAAA	gtttcttTGCTTGGTTTTCATTTGGTG	214/	DH998638
	GS0177	M13R-Ned	ATC	33	caggaaacagctatgaccCTCGCTGTAAATTCCAAGGC	TGAGATGTACTGAAATTTTGTCGAA	181/	DH997982
	GS0395	T7P-Fam	AAAG	24	aatacgactcactataggCAAAAATGCAGCCATCATGT	gtttcttTTGAAGTGGAGGAGAGAGAGAGA	243/255	DH999127
NP_2	CES1069	Vic	ATC	15	ATTTCCGGCCAATAAACCTC	TAGGGTTTTTGTCAGGGTGC	272/275	FY386707
	GS0195	Ned	AG	32	CGTGGGGTTTAGAGTGAGGT	GCCGGCTATTTATATTCCACG	110/	DH998814
	GS0249	M13F-Vic	ATC	27	tgtaaaacgacggccagtTTAAACCGGCGACATACTCC	TCATGGGAAATCAGCATCAA	241/	DH998176
	GS0089	Ned	AC	42	CCGCTAACCTTCACACTACATTT	GTTTGATGTTCGATTCGCCT	244/	DH998086
NP_3	GS0171	Fam	AG	34	TTGTGAGGGAAATTTGAGAAAAA	AAACATAAAAACACAAGATGATGAAA	105/	DH999174
	DCEST16	Fam	AG	16	GACGATCACCAGATTCACCA	CTTCCGCCCAAATCACATAC	292/	AW697849
	CES1315	Ned	GGA	18	GAAGGCGCAGCCATACTAAC	AGAGGGCGGGAGTAAGAGAG	203/215	FY393927
	CES1594	Fam	ATC	15	TAAATGTTTTGTCTCGGCCC	ATGGGCCATTCCATGTTAAA	198/209	FY390788
NP_4	GS0256	Ned	AC	26	AATACACCCTCCCCAAAACC	ACCCTGAGGAACATGGATTG	289/	DH998487
	GS0263	Fam	AC	26	AGGAGGCCCAAACAAAGAAT	AGGAGAGAGAGTGGTCTTGGAA	87/91	DH998553
	GS0503	T7P-Fam	AAG	15	aatacgactcactataggCTCCACCAAATTCGTTCGTT	gtttcttCATACCTGGACTCGCCCTTA	170/	DH998463
	GS0212	Fam	AC	30	GTGCACACTCTCGGTCCATA	TTTGTGCTTTTGCTTATTTTTCA	135/	DH998408
	GS0218	Vic	AG	30	TGGCAGCCCTTCTAATTTTC	CGCATGGAACCAACTGTAAG	293/	DH999069
NP_5	GS0188	Ned	AC	32	CACTTGCAAAGGTTTCTGATG	CCGTATACTTTGCAGCCCAT	265/	DH998088
	GS0284	Ned	AG	24	TCCTCCCTCAAAATTCTCCA	TGTTTTTAATTTTCTCAGCCATTTT	187/	DH998933
	GS0227	Fam	AC	28	TGATTATGCCGTTCACCTTG	AAACGATATCTTAGTTTTAAAAGGCG	260/	DH997884
	CB020a	Ned	AG	16	GTGTGTGAAATGGAAAAAGTGTG	CCGTGTATAAGAACCATGAAAGCA	140/	[4]
	GS0110	M13R-Ned	ATC	42	caggaaacagctatgaccTTGAATTTGTTGTTTCCGCA	TTCCCTTTGCAAAAATTCCA	221/	DH999484
	CES2415	T7P-Fam	ATC	15	aatacgactcactataggACACCACAAATTTTCCCCAA	gtttcttACCAGCAGCAACATTGAGTG	290/325	FY403752
NP_6	DCEST15	Ned	TA	18	GCACCTTTTCATGCCCTAAA	TTGCATTTTCATTATTGTGAGC	253/	DT214832
	CB057a	Ned	AG	28	GTTATCCGCCATTGTTGCT	AAAAACATAACTCCAAATACCTCC	113/125	[4]
	CES2502	M13R-Ned	AG	16	caggaaacagctatgaccCTCAAACACTCCCGCTTCAT	gtttcttAAAATATCCGACCCGTACCC	322/	FY402301
NP_7	CB063	Vic	AG	14	GAGAAGGAGAGAAAGAGAAGCAA	gtttcttAAACCGAGCTTCATCATCAGA	not amplified	AB820857
	DCEST01	Fam	AG	14	ACCGTTGTGGTGAGAGACTG	CAACCCTTGAGTCATCACACTT	205/	AW697899
	GS0184	M13R-Ned	ATC	33	caggaaacagctatgaccTTGTGCACCTGCATAAAAGAG	CCATCATTCAAACTTTCTGCTG	201/	DH998325
	GS0360	M13F-Vic	AC	18	tgtaaaacgacggccagtGAGAGAGTGAGTGAAGTAGCTGGA	CACAATTGAGACTCCCCACC	105/	DH997928
NP_8	GS0255	Vic	AC	26	TGGACAATTGAACTCCACCA	GACGAAAGTGTGACCTGCAA	252/	DH998197
NP_9	CB025	Vic	AG	20	GAAAAATCGGCGGAAAAGAGAG	gtttcttCGAAACCTCAGAAAAACCTCCA	94/101	AB820854
	GS0078	Vic	ATC	45	CGGAAGGTGGTCATGACTTT	CTCTTCTTTCGAAACCCACG	135/	DH998333
	GS0368	M13F-Vic	AC	18	tgtaaaacgacggccagtTTCCCGATACCAAGTACACG	AAGAAATCGGGAAAGAAGGC	249/	DH998587
NP_10	GS0117	M13R-Ned	ATC	39	caggaaacagctatgaccCCACCAATTGAAGCCATTTGA	GCAAGAGAATGGGCAAGAAA	179/185	DH997863
	GS0223	M13R-Ned	ATC	30	caggaaacagctatgaccGCGAGAGAGGAAGACAGAAGA	AATAACCTTGCGGTGTCGAG	166/	DH999416
	GS0224	Vic	AC	28	TCAAGGCACGCATTTGAATA	CGTGCATGTGTACAGAGAATAAAA	183/	DH998150
	GS0265	Ned	AC	26	AGGTGATGTTGAAATAAGCTGAG	TCCATTTTTGGTGAACTTCG	259/	DH998628
	GS0302	Fam	AC	20	GTTTCGACAGGGTCACCATT	TCAATTCCTCTGCTCACACAA	184/	DH998596
	CES1122	Vic	AAT	15	TTGCCAGGAATCCGATTTAC	GGCTCAGTACAATTCGCCAT	260/	FY387675
	GS0170	Ned	AG	34	GTGTAGAAAGCCGCCCTC	CGATCAATAGGATGCATCAGG	160/	DH998845
	CB018a	Vic	AG	42	AGTGTCTAAGAGTCTAAGGTTGTG	gtttcttGTAATACAATGGCATAACTTCA	93/	[4]
NP_11	GS0148	M13R-Ned	ATC	36	caggaaacagctatgaccCAGAAGTATCCATGTTGTTGTCG	TTGGCAAAAAGGAACAATCC	198/	DH998388
	GS0066	Ned	AC	46	CGCCTAATGCACACAAGAAA	GCGTTGCTGTATTTGACTTCC	162/	DH997845
	CB039	Ned	AG	12	ATAAGCAAAGTAAACAACACAAGT	gtttcttGATTCCTTCTTGTCTTATTCCATT	185/	AB820855
	CB062	Fam	CGA	15	CGGCGACACGACGAACG	gtttcttATTCTCTTCCTCCGCTCTCTCTGG	102/	AB820856
	CES1087	Ned	ATC	15	CAACACTGTGTGTTTCCCCA	AGCTGGAAGTAGTTGGCCCT	281/	FY386940
	CES0747	Ned	GGT	15	CCATCTCTCACCACCACCTT	CGAGACGAAACACGCTGTAA	382/386	FY386998
NP_12	GS0455	M13F-Vic	AC	16	tgtaaaacgacggccagtATGGGGTTGAGAGAAGGAGG	AAGGAAAGGTGGGTGGTAGAA	172/	DH998701
	GS0194	Ned	AC	32	CTCTTCTCTGCACTCCGTCC	CATCAAAGGACCTCACAGTCC	209/	DH998698
NP_13	GS0120	M13R-Ned	ATC	39	caggaaacagctatgaccCTGCGTCCCCGTAGTTGTAT	GAAGGGGTTTTGAACCACAA	254/	DH998253
	CES1423	Ned	ACT	15	ACGACGATCAACAACGTCAA	GACTATGAATTGGCCTCCGA	112/119	FY393373
	GS0431	M13R-Ned	AAAG	16	caggaaacagctatgaccTGATGATGATGATGATGATTGC	gtttcttCTTGCCTCAGATCTACCCTCC	111/	DH997860
	DCD010	ViC	CTT	72	GCATTCGTTTTTCCTTCTACT	gtttcttAACAACGTTCAGACAACCTAA	not amplified	[17]
NP_14	DCEST04	Fam	TAT	12	TTCCAACACCCACACCTACA	TCGATGATTTACCCATGAAAGA	194/	AW697876
	CB001	Vic	AG	14	GTTGGAAAATTAGAGAGAAAGG	gtttcttGAATCGACGACTTTTTTGTGTG	102/111	AB820853
	GS0318	Fam	AC	28	ACACATACCAACGTCATCGG	GTGTGTGCATGCCAAAGAGT	120/	DH998293
	GS0207	Fam	AC	30	CACAGCAGAGTACCAGTGGC	TTGCCAAGGATTCTGAAAGG	298/300	DH998506
	MS-DINMADSBOX	ViC	TA	14	ACGAGTGTCCAGGATCG	gtttcttCCCCTATTGCAAACTGC	137/	[19]
	GS0065	Vic	AC	46	GGGATGAACGAACAACCATC	CCATCCCACAAGTTCGTCTT	191/	DH998128
NP_15	CES2469	T7P-Fam	AT	18	aatacgactcactataggCACCTTGAGAAGGCACACAA	gtttcttACGATGCCACTTTCCTTCAC	279/	FY402934
	GS0179	M13F-Vic	ATC	33	tgtaaaacgacggccagtCATCGTCATTGTCATCCTCG	CTATAGCTGGGAATCAGCCG	133/	DH997850
	GS0201	Fam	AC	30	CCCCTTTCTAGCCAGAGCTT	CTACCTGATTTGGATGGGGA	201/	DH998012
	GS0090	Fam	AC	42	TCATGTCTGCCAGATTTTGAA	ATAACTCACCCCACCACCAC	253/	DH998157
	GS0374	Vic	AG	18	GGTGGTTTGATTATGGTGGG	CAATCTAGGCCCTTGGATCA	210/214/	DH999176
	GS0208	T7P-Fam	ATC	30	aatacgactcactataggTTGCAATGTCTGTGTGTAAACTTG	TATTACCGGGTATTGCAGGG	133/	DH998283
1) Lower-case letters represent tail sequence.
2) Lower-case letters (gtttctt) represent pigtail sequence.
